# Supplementary material for: Circulating and Salivary NGF and BDNF Levels in SARS-CoV-2 Infection: Potential Predictor Biomarkers of COVID-19 Disease—Preliminary Data
Source: J Pers Med. 2022 Nov 9;12(11):1877. doi: 10.3390/jpm12111877 (PMC9697501; doi:10.3390/jpm12111877)
Supplement: Supplementary file 1 [file jpm-12-01877-s001.zip]

Archive with 1 entries (1 files):
- jpm-1970749-supplementary.pdf
